# Supplementary material for: A systematic review assessing the potential use of cystatin c as a biomarker for kidney disease in people living with HIV on antiretroviral therapy
Source: Front Med (Lausanne). 2024 Mar 19;11:1295217. doi: 10.3389/fmed.2024.1295217 (PMC10985183; doi:10.3389/fmed.2024.1295217)
Supplement: Supplementary file 4 [file Data_Sheet_4.xlsx]

## Sheet: Downs & black, 18-12-2023
	Downs and Black domains																															Grading/scores	Judgement
Eligible studies	1	2	3	4	5	6	7	8	9	10	Total scores	11	12	13	Total score	14	15	16	17	18	19	20	Total scores	21	22	23	24	25	26	Total scores	27
	REPORTING BIAS											EXTERNAL VALIDITY				INTERNAL VALIDITY								SELECTION BIAS							POWER
Jones et al., 2008	1	1	1	1	2	1	1	1	1	1	11	1	1	1	3	0	0	1	1	1	1	1	5	1	1	1	0	1	1	5	1	25	Excellent
Maus et al., 2008	1	1	1	0	2	1	1	1	0	1	9	1	1	1	3	0	0	1	1	1	1	1	5	1	1	1	0	1	1	5	1	23	Good
Falasca et al., 2010	1	1	1	1	2	1	1	1	1	1	11	1	1	1	3	0	0	1	1	1	1	1	5	1	1	1	0	1	0	4	1	24	Good
Inker et al., 2012	1	1	1	1	2	1	1	1	0	1	10	1	1	1	3	0	0	1	1	1	1	1	5	1	1	1	0	1	1	5	1	24	Good
Overton et al., 2012	1	1	1	1	2	1	1	1	0	1	10	1	1	1	3	0	0	1	1	1	1	1	5	1	1	1	0	1	1	5	1	24	Good
Bhasin et al., 2013	1	1	1	0	2	1	1	1	0	1	9	1	1	1	3	0	0	1	1	1	1	1	5	1	1	1	0	1	1	5	1	23	Good
Yoshino et al., 2017	1	1	1	1	1	1	1	1	0	1	9	1	1	1	3	0	0	1	0	1	0	1	3	0	0	1	0	1	0	2	0	17	Fair
Dragović et al., 2018	1	1	1	1	2	1	1	1	0	1	10	1	1	1	3	0	0	1	1	1	1	1	5	1	1	1	0	1	1	5	0	23	Good
Szymczak et al., 2018	1	1	1	1	2	1	1	1	0	1	10	1	1	1	3	0	0	1	1	1	1	1	5	1	1	1	0	1	1	5	1	24	Good
Casado et al., 2019	1	1	1	1	2	1	1	1	0	1	10	1	1	1	3	0	0	1	1	1	1	1	5	1	1	0	0	1	0	3	1	22	Good
Rashbaum et al., 2019	1	1	1	1	2	1	1	1	1	1	11	1	1	1	3	1	1	1	1	1	1	1	7	1	1	1	1	0	1	5	1	27	Excellent
Hamzah et al., 2020	1	1	1	1	2	1	1	1	1	1	11	1	1	1	3	1	0	1	0	1	1	1	5	1	1	0	0	0	1	3	1	23	Good
John et al., 2020	1	1	1	0	0	1	1	1	0	0	6	1	1	1	3	0	0	1	1	1	0	1	4	1	1	1	0	1	1	5	0	18	Fair
Ezeugwunne et al., 2021	1	1	1	1	2	1	1	1	0	1	10	0	1	1	2	0	0	1	1	1	1	1	5	1	1	0	0	1	0	3	1	21	Good
Zhao et al., 2021	1	1	1	1	2	1	1	1	1	1	11	1	1	1	3	0	0	1	1	1	1	1	5	1	1	1	0	0	1	4	1	24	Good
Hikasa et al., 2022	1	1	1	1	1	1	1	1	1	1	10	1	1	1	3	0	0	1	0	1	1	1	4	1	1	1	0	1	1	5	1	23	Good
Lu et al., 2022	1	1	1	1	2	1	1	1	0	1	10	1	1	1	3	0	0	1	0	1	1	1	4	1	1	1	0	0	0	3	1	21	Good
Monin et al., 2022	1	1	1	1	2	1	1	1	0	1	10	1	1	1	3	0	0	1	0	1	1	1	4	1	1	0	0	0	0	2	1	20	Good
Mondersert et al., 2023	1	1	1	1	2	1	1	1	0	1	10	1	1	1	3	0	0	1	1	1		1	4	1		1	0	1	1	4	1	22	Good
Rostamia et al., 2023	1	1	1	1	2	1	1	1	0	1	10	1	0	1	2	0	0	1	1	1	0	1	4	1	1	0	0	0	0	2	1	19	Fair
Mean scores											9.9				2.9								4.7							4	0.85
0 = No/unable to determine
1 = Yes
2 = Yes; 1= partial
